# Supplementary material for: The Derived Components of Gnaphalium hypoleucum DC. Reduce Quorum Sensing of Chromobacterium violaceum
Source: Molecules. 2022 Jul 30;27(15):4881. doi: 10.3390/molecules27154881 (PMC9369693; doi:10.3390/molecules27154881)
Supplement: Supplementary file 1 [file molecules-27-04881-s001.zip]

Archive with 1 entries (1 files):
- molecules-1799318-supplementary.pdf
